# Supplementary material for: Integrated Gel Electrophoresis and Mass Spectrometry Approach for Detecting and Quantifying Extraneous Milk in Protected Designation of Origin Buffalo Mozzarella Cheese
Source: Foods. 2025 Mar 28;14(7):1193. doi: 10.3390/foods14071193 (PMC11988604; doi:10.3390/foods14071193)
Supplement: Supplementary file 1 [file foods-14-01193-s001.zip]

Archive with 1 entries (1 files):
- foods-3534996-supplementary.pdf
